# Supplementary material for: Comparative Study of Polycaprolactone Electrospun Fibers and Casting Films Enriched with Carbon and Nitrogen Sources and Their Potential Use in Water Bioremediation
Source: Membranes (Basel). 2022 Mar 15;12(3):327. doi: 10.3390/membranes12030327 (PMC8951516; doi:10.3390/membranes12030327)
Supplement: Supplementary file 1 [file membranes-12-00327-s001.zip]

Archive with 1 entries (1 files):
- membranes-1561122-supplementary.pdf
